# Supplementary material for: 5H-1-Benzothio­pyrano[2,3-b]pyridin-5-one
Source: Acta Crystallogr Sect E Struct Rep Online. 2008 Aug 6;64(Pt 9):o1704. doi: 10.1107/S1600536808024628 (PMC2960694; doi:10.1107/S1600536808024628)
Supplement: Supplementary file 1 [file e-64-o1704-sup1.cif]

##############################################################################
###                                                                        ###
###        Electronic paper (Acta Crystallographica Section E)             ###
###                                                                        ###
##############################################################################
#                                                                            #
# This CIF contains the data in a paper accepted for publication in Acta     #
# Crystallographica Section E. It conforms to the requirements of Notes      #
# for Authors for Section E, and has been peer reviewed under the auspices   #
# of the IUCr Commission on Journals.                                        #
#                                                                            #
# Full details of the Crystallographic Information File format               #
# are given in the paper "The Crystallographic Information File (CIF):       #
# a New Standard Archive File for Crystallography" by S. R. Hall, F. H.      #
# Allen and I. D. Brown [Acta Cryst. (1991), A47, 655-685].                  #
#                                                                            #
# The current version of the core CIF dictionary is obtainable from          #
# ftp://ftp.iucr.org/pub/cif_core.dic. The current version number is 2.4.    #
#                                                                            #
# Software is freely available for graphical display of the structure(s) in  #
# this CIF.  For information consult the CIF home page http://www.iucr.org/  #
# cif/home.html                                                              #
#                                                                            #
# This file may be used for bona fide research purposes within the           #
# scientific community so long as proper attribution is given to the journal # 
# article from which it was obtained.                                        #
#                                                                            #
##############################################################################
                                             
data_global
_audit_creation_method     ?
_journal_date_recd_electronic     2008-07-23
_journal_date_accepted     2008-07-31
_journal_name_full     'Acta Crystallographica, Section E'
_journal_year     2008
_journal_volume     64
_journal_issue      9
_journal_page_first     o1704
_journal_page_last     o1704
_journal_paper_category     QO
_journal_coeditor_code     BT2756
_publ_contact_author
;Muhammad Nawaz Tahir
University of Sargodha
Department of Physics
Sargodha
Pakistan
;
_publ_contact_author_email     'dmntahir_uos@yahoo.com'
_publ_contact_author_fax     '0092 48 32 22 121'
_publ_contact_author_phone     '0092 48 92 30 170'
_publ_section_title
;
5<i>H</i>-1-Benzothiopyrano[2,3-<i>b</i>]pyridin-5-one
;
loop_
    _publ_author_name
    _publ_author_address
    'Muhammad Naeem Khan'
;
Applied Chemistry Research Center
PCSIR Laboratories complex
Lahore 54600
Pakistan
PhD Scholar
Department of Chemistry
Islamia University
Bahawalpur
Pakistan
;
    'Tahir, M. Nawaz'
;
University of Sargodha
Department of Physics
Sargodha
Pakistan
;
    'Misbahul Ain Khan'
;
Department of Chemistry
Islamia University
Bahawalpur
Pakistan
;
    'Islam Ullah Khan'
;
Government College University
Department of Chemistry
Lahore
Pakistan
;
    'Muhammad Nadeem Arshad'
;
Government College University
Department of Chemistry
Lahore
Pakistan
;
data_I
_audit_creation_method     SHELXL-97
_chemical_name_systematic
;
5<i>H</i>-1-Benzothiopyrano[2,3-<i>b</i>]pyridin-5-one
;
_chemical_name_common     ?
_chemical_formula_moiety     'C12 H7 N O S'
_chemical_formula_sum     'C12 H7 N O S'
_chemical_formula_iupac     'C12 H7 N O S'
_chemical_formula_weight     213.26
_chemical_melting_point     ?
_symmetry_cell_setting     monoclinic
_symmetry_space_group_name_H-M     'P 21/c'
_symmetry_space_group_name_Hall     '-P 2ybc'
loop_
    _symmetry_equiv_pos_site_id
    _symmetry_equiv_pos_as_xyz
    1 x,y,z
    2 -x,1/2+y,1/2-z
    3 -x,-y,-z
    4 x,1/2-y,1/2+z
_cell_length_a     7.7308(18)
_cell_length_b     3.8585(9)
_cell_length_c     15.771(3)
_cell_angle_alpha     90.00
_cell_angle_beta     99.333(9)
_cell_angle_gamma     90.00
_cell_volume     464.20(18)
_cell_formula_units_Z     2
_cell_measurement_reflns_used     1189
_cell_measurement_theta_min     2.62
_cell_measurement_theta_max     28.70
_cell_measurement_temperature     296(2)
_exptl_crystal_description     needle
_exptl_crystal_colour     'light yellow'
_exptl_crystal_size_max     0.25
_exptl_crystal_size_mid     0.06
_exptl_crystal_size_min     0.04
_exptl_crystal_density_diffrn     1.525
_exptl_crystal_density_meas     ?
_exptl_crystal_density_method     'not measured'
_exptl_crystal_F_000     220
_exptl_absorpt_coefficient_mu     0.313
_exptl_absorpt_correction_type     multi-scan
_exptl_absorpt_process_details     '(SADABS; Bruker, 2005)'
_exptl_absorpt_correction_T_min     0.977
_exptl_absorpt_correction_T_max     0.987
_exptl_special_details
;
;
_diffrn_ambient_temperature     296(2)
_diffrn_radiation_type     'MoK\a'
_diffrn_radiation_wavelength     0.71073
_diffrn_radiation_source     'fine-focus sealed tube'
_diffrn_radiation_monochromator     graphite
_diffrn_measurement_device_type     'Bruker Kappa APEXII CCD'
_diffrn_measurement_method     \w
_diffrn_detector_area_resol_mean     7.5
_diffrn_reflns_number     5384
_diffrn_reflns_av_R_equivalents     0.0344
_diffrn_reflns_av_sigmaI/netI     0.0312
_diffrn_reflns_theta_min     2.62
_diffrn_reflns_theta_max     28.70
_diffrn_reflns_theta_full     28.70
_diffrn_measured_fraction_theta_max     0.989
_diffrn_measured_fraction_theta_full     0.989
_diffrn_reflns_limit_h_min     -10
_diffrn_reflns_limit_h_max     10
_diffrn_reflns_limit_k_min     -5
_diffrn_reflns_limit_k_max     3
_diffrn_reflns_limit_l_min     -21
_diffrn_reflns_limit_l_max     21
_diffrn_standards_number     0
_diffrn_standards_interval_count     ?
_diffrn_standards_interval_time     ?
_diffrn_standards_decay_%     ?
_refine_special_details
;
Refinement of <i>F</i>^2^ against ALL reflections. The weighted <i>R</i>-factor
<i>wR</i> and goodness of fit <i>S</i> are based on <i>F</i>^2^, conventional
<i>R</i>-factors <i>R</i> are based on <i>F</i>, with <i>F</i> set to zero for
negative <i>F</i>^2^. The threshold expression of <i>F</i>^2^ >
\s(<i>F</i>^2^) is used only for calculating <i>R</i>-factors(gt) <i>etc</i>.
and is not relevant to the choice of reflections for refinement.
<i>R</i>-factors based on <i>F</i>^2^ are statistically about twice as large
as those based on <i>F</i>, and <i>R</i>- factors based on ALL data will be
even larger.
;
_reflns_number_total     1189
_reflns_number_gt     822
_reflns_threshold_expression     I>2\s(I)
_refine_ls_structure_factor_coef     Fsqd
_refine_ls_matrix_type     full
_refine_ls_R_factor_all     0.0958
_refine_ls_R_factor_gt     0.0702
_refine_ls_wR_factor_gt     0.1936
_refine_ls_wR_factor_ref     0.1792
_refine_ls_goodness_of_fit_ref     1.172
_refine_ls_restrained_S_all     1.172
_refine_ls_number_reflns     1189
_refine_ls_number_parameters     83
_refine_ls_number_restraints     0
_refine_ls_hydrogen_treatment     constr
_refine_ls_weighting_scheme     calc
_refine_ls_weighting_details
           'calc w=1/[\s^2^(Fo^2^)+(0.064P)^2^+0.435P] where P=(Fo^2^+2Fc^2^)/3'
_atom_sites_solution_hydrogens     geom
_atom_sites_solution_primary     direct
_atom_sites_solution_secondary     difmap
_refine_ls_shift/su_max     0.000
_refine_ls_shift/su_mean     0.000
_refine_diff_density_max     0.617
_refine_diff_density_min     -0.264
_refine_ls_extinction_method     none
loop_
    _atom_type_symbol
    _atom_type_description
    _atom_type_scat_dispersion_real
    _atom_type_scat_dispersion_imag
    _atom_type_scat_source
    'C' 'C' 0.0033 0.0000
                         'International Tables Vol C Tables 4.2.6.8 and 6.1.1.4'
    'H' 'H' 0.0000 0.0000
                         'International Tables Vol C Tables 4.2.6.8 and 6.1.1.4'
    'N' 'N' 0.0061 0.0000
                         'International Tables Vol C Tables 4.2.6.8 and 6.1.1.4'
    'O' 'O' 0.0106 0.0000
                         'International Tables Vol C Tables 4.2.6.8 and 6.1.1.4'
    'S' 'S' 0.1246 0.0000
                         'International Tables Vol C Tables 4.2.6.8 and 6.1.1.4'
_computing_data_collection     'APEX2 (Bruker, 2007)'
_computing_cell_refinement     'APEX2 (Bruker, 2007)'
_computing_data_reduction     'SAINT (Bruker, 2007)'
_computing_structure_solution     'SHELXS97 (Sheldrick, 2008)'
_computing_structure_refinement     'SHELXL97 (Sheldrick, 2008)'
_computing_molecular_graphics
                  'ORTEP-3 for Windows (Farrugia, 1997) and PLATON (Spek, 2003)'
_computing_publication_material
                                'WinGX (Farrugia, 1999) and PLATON (Spek, 2003)'
loop_
    _atom_site_type_symbol
    _atom_site_label
    _atom_site_fract_x
    _atom_site_fract_y
    _atom_site_fract_z
    _atom_site_U_iso_or_equiv
    _atom_site_adp_type
    _atom_site_calc_flag
    _atom_site_refinement_flags
    _atom_site_occupancy
    _atom_site_disorder_assembly
    _atom_site_disorder_group
    C C6 0.3852(15) 0.001(3) 0.0576(7) 0.044(2) Uani d P 0.50 . 1
    O O1 0.2856(9) -0.006(2) 0.1093(4) 0.083(3) Uani d P 0.50 A 1
    C C3B 0.1527(4) -0.2668(8) -0.05322(19) 0.0508(7) Uani d P 0.75 B 1
    H H3B 0.0739 -0.2649 -0.0145 0.061 Uiso calc PR 0.75 B 1
    N N1B 0.3839(4) -0.2689(8) -0.17028(19) 0.0530(8) Uani d P 0.25 B 1
    S S1 0.6613(4) -0.0009(10) -0.08029(19) 0.0481(6) Uani d P 0.50 . 2
    C C3A 0.3839(4) -0.2689(8) -0.17028(19) 0.0530(8) Uani d P 0.75 B 2
    H H3A 0.4605 -0.2676 -0.2100 0.064 Uiso calc PR 0.75 B 2
    N N1A 0.1527(4) -0.2668(8) -0.05322(19) 0.0508(7) Uani d P 0.25 B 2
    C C1 0.4368(4) -0.1412(8) -0.08724(19) 0.0444(7) Uani d . 1 . .
    C C2 0.3204(4) -0.1406(8) -0.02885(17) 0.0437(7) Uani d . 1 . .
    C C4 0.1027(4) -0.3937(9) -0.1335(2) 0.0577(9) Uani d . 1 . .
    H H4 -0.0102 -0.4803 -0.1495 0.069 Uiso calc R 1 B 1
    C C5 0.2178(5) -0.3955(9) -0.1919(2) 0.0570(9) Uani d . 1 B .
    H H5 0.1816 -0.4842 -0.2467 0.068 Uiso calc R 1 C 1
loop_
    _atom_site_aniso_label
    _atom_site_aniso_U_11
    _atom_site_aniso_U_22
    _atom_site_aniso_U_33
    _atom_site_aniso_U_12
    _atom_site_aniso_U_13
    _atom_site_aniso_U_23
    C6 0.045(6) 0.038(3) 0.047(6) 0.002(4) 0.002(3) 0.008(4)
    O1 0.073(4) 0.134(6) 0.053(4) -0.023(4) 0.047(3) -0.015(4)
    C3B 0.0496(16) 0.0468(16) 0.0563(17) -0.0002(13) 0.0099(13) 0.0016(13)
    N1B 0.0632(19) 0.0482(17) 0.0476(15) 0.0023(14) 0.0090(13) -0.0010(13)
    S1 0.0438(17) 0.0620(11) 0.0411(16) -0.0040(13) 0.0145(8) -0.0032(13)
    C3A 0.0632(19) 0.0482(17) 0.0476(15) 0.0023(14) 0.0090(13) -0.0010(13)
    N1A 0.0496(16) 0.0468(16) 0.0563(17) -0.0002(13) 0.0099(13) 0.0016(13)
    C1 0.0434(14) 0.0371(14) 0.0512(16) 0.0028(12) 0.0031(12) 0.0058(12)
    C2 0.0522(16) 0.0361(14) 0.0420(14) 0.0059(12) 0.0049(12) 0.0037(11)
    C4 0.0501(18) 0.0507(19) 0.066(2) -0.0058(14) -0.0082(15) 0.0034(15)
    C5 0.069(2) 0.0495(18) 0.0474(17) 0.0000(16) -0.0075(15) -0.0048(14)
_geom_special_details
;
All e.s.d.'s (except the e.s.d. in the dihedral angle between two l.s. planes)
are estimated using the full covariance matrix. The cell e.s.d.'s are taken
into account individually in the estimation of e.s.d.'s in distances, angles
and torsion angles; correlations between e.s.d.'s in cell parameters are only
used when they are defined by crystal symmetry. An approximate (isotropic)
treatment of cell e.s.d.'s is used for estimating e.s.d.'s involving l.s.
planes.
;
loop_
    _geom_bond_atom_site_label_1
    _geom_bond_atom_site_label_2
    _geom_bond_site_symmetry_2
    _geom_bond_distance
    _geom_bond_publ_flag
    C6 O1 . 1.209(9) ?
    C6 C2 . 1.480(13) ?
    C6 C1 3_655 1.481(13) ?
    C3B C4 . 1.355(4) ?
    C3B C2 . 1.380(4) ?
    C3B H3B . 0.9300 ?
    N1B C5 . 1.364(5) ?
    N1B C1 . 1.398(4) ?
    S1 C2 3_655 1.791(4) ?
    S1 C1 . 1.803(4) ?
    C1 C2 . 1.388(4) ?
    C1 C6 3_655 1.481(13) ?
    C2 S1 3_655 1.791(4) ?
    C4 C5 . 1.380(5) ?
    C4 H4 . 0.9300 ?
    C5 H5 . 0.9300 ?
loop_
    _geom_angle_atom_site_label_1
    _geom_angle_atom_site_label_2
    _geom_angle_atom_site_label_3
    _geom_angle_site_symmetry_1
    _geom_angle_site_symmetry_3
    _geom_angle
    _geom_angle_publ_flag
    O1 C6 C2 . . 117.2(11) ?
    O1 C6 C1 . 3_655 117.1(11) ?
    C2 C6 C1 . 3_655 125.7(7) ?
    C4 C3B C2 . . 120.0(3) ?
    C4 C3B H3B . . 120.0 ?
    C2 C3B H3B . . 120.0 ?
    C5 N1B C1 . . 118.7(3) ?
    C2 S1 C1 3_655 . 94.30(18) ?
    C2 C1 N1B . . 120.0(3) ?
    C2 C1 C6 . 3_655 117.3(5) ?
    N1B C1 C6 . 3_655 122.7(5) ?
    C2 C1 S1 . . 132.8(3) ?
    N1B C1 S1 . . 107.2(2) ?
    C6 C1 S1 3_655 . 15.5(4) ?
    C3B C2 C1 . . 119.7(3) ?
    C3B C2 C6 . . 123.3(5) ?
    C1 C2 C6 . . 117.0(5) ?
    C3B C2 S1 . 3_655 107.4(2) ?
    C1 C2 S1 . 3_655 132.9(3) ?
    C6 C2 S1 . 3_655 15.9(4) ?
    C3B C4 C5 . . 120.6(3) ?
    C3B C4 H4 . . 119.7 ?
    C5 C4 H4 . . 119.7 ?
    N1B C5 C4 . . 120.9(3) ?
    N1B C5 H5 . . 119.6 ?
    C4 C5 H5 . . 119.6 ?
loop_
    _geom_torsion_atom_site_label_1
    _geom_torsion_atom_site_label_2
    _geom_torsion_atom_site_label_3
    _geom_torsion_atom_site_label_4
    _geom_torsion_site_symmetry_1
    _geom_torsion_site_symmetry_2
    _geom_torsion_site_symmetry_3
    _geom_torsion_site_symmetry_4
    _geom_torsion
    _geom_torsion_publ_flag
    C5 N1B C1 C2 . . . . -0.8(5) ?
    C5 N1B C1 C6 . . . 3_655 179.5(6) ?
    C5 N1B C1 S1 . . . . 179.4(3) ?
    C2 S1 C1 C2 3_655 . . . -0.2(4) ?
    C2 S1 C1 N1B 3_655 . . . 179.6(2) ?
    C2 S1 C1 C6 3_655 . . 3_655 0(2) ?
    C4 C3B C2 C1 . . . . 0.6(5) ?
    C4 C3B C2 C6 . . . . -179.8(6) ?
    C4 C3B C2 S1 . . . 3_655 -179.7(3) ?
    N1B C1 C2 C3B . . . . 0.1(4) ?
    C6 C1 C2 C3B 3_655 . . . 179.7(6) ?
    S1 C1 C2 C3B . . . . 179.8(3) ?
    N1B C1 C2 C6 . . . . -179.6(6) ?
    C6 C1 C2 C6 3_655 . . . 0.1(11) ?
    S1 C1 C2 C6 . . . . 0.2(6) ?
    N1B C1 C2 S1 . . . 3_655 -179.5(3) ?
    C6 C1 C2 S1 3_655 . . 3_655 0.2(6) ?
    S1 C1 C2 S1 . . . 3_655 0.2(6) ?
    O1 C6 C2 C3B . . . . 2.2(15) ?
    C1 C6 C2 C3B 3_655 . . . -179.7(7) ?
    O1 C6 C2 C1 . . . . -178.2(10) ?
    C1 C6 C2 C1 3_655 . . . -0.1(12) ?
    O1 C6 C2 S1 . . . 3_655 2.0(11) ?
    C1 C6 C2 S1 3_655 . . 3_655 -180(3) ?
    C2 C3B C4 C5 . . . . -0.5(5) ?
    C1 N1B C5 C4 . . . . 0.9(5) ?
    C3B C4 C5 N1B . . . . -0.2(5) ?
loop_
    _geom_hbond_atom_site_label_D
    _geom_hbond_atom_site_label_H
    _geom_hbond_atom_site_label_A
    _geom_hbond_site_symmetry_A
    _geom_hbond_distance_DH
    _geom_hbond_distance_HA
    _geom_hbond_distance_DA
    _geom_hbond_angle_DHA
    _geom_hbond_publ_flag
    C5 H5 O1 4_544 0.9300 2.5300 3.286(7) 139.00 yes
