# Supplementary material for: 5H-1-Benzothio­pyrano[2,3-b]pyridin-5-one
Source: Acta Crystallogr Sect E Struct Rep Online. 2008 Aug 6;64(Pt 9):o1704. doi: 10.1107/S1600536808024628 (PMC2960694; doi:10.1107/S1600536808024628)
Supplement: Supplementary file 2 [file e-64-o1704-Isup2.hkl]

#
# h,k,l, Fc-squared, Fo-squared, sigma(Fo-squared) and status flag
#
data_I
_shelx_title ' NK0005_0m in P2(1)/c'
_shelx_refln_list_code          4
_shelx_F_calc_maximum       74.51
_exptl_crystal_F_000       220.00
_reflns_d_resolution_high  0.7400
 
loop_
 _symmetry_equiv_pos_as_xyz
 'x, y, z'
 '-x, y+1/2, -z+1/2'
 '-x, -y, -z'
 'x, -y-1/2, z-1/2'
 
_cell_length_a     7.7267
_cell_length_b     3.8595
_cell_length_c    15.7850
_cell_angle_alpha  90.000
_cell_angle_beta   99.334
_cell_angle_gamma  90.000
 
_shelx_F_squared_multiplier     1.000
 
loop_
 _refln_index_h
 _refln_index_k
 _refln_index_l
 _refln_F_squared_calc
 _refln_F_squared_meas
 _refln_F_squared_sigma
 _refln_observed_status
   1   0   0     1166.75     1165.40     26.43 o
   2   0   0      933.73      872.64     14.32 o
   3   0   0      355.65      346.49      5.76 o
   4   0   0      783.60      859.45     13.83 o
   5   0   0        6.90       11.51      0.78 o
   6   0   0       45.75       42.64      1.60 o
   7   0   0        2.30        2.39      0.87 o
   8   0   0        4.92        6.03      1.11 o
   9   0   0       27.29       28.27      3.71 o
  10   0   0        2.26        4.89      2.47 o
   1   1   0     3494.39     3999.99    121.58 o
   2   1   0       25.16       26.84      1.47 o
   3   1   0      394.46      428.55      5.94 o
   4   1   0       49.77       56.43      1.68 o
   5   1   0       23.88       27.78      0.85 o
   6   1   0        5.17        4.66      0.61 o
   7   1   0        0.12        0.10      0.58 o
   8   1   0        0.04        0.12      0.76 o
   9   1   0        0.34       -0.29      0.90 o
  10   1   0        0.90        0.07      1.31 o
   1   2   0       20.00       22.47      0.62 o
   2   2   0       75.59       82.77      2.45 o
   3   2   0      235.23      259.94      6.96 o
   4   2   0        2.64        5.05      0.40 o
   5   2   0       23.10       22.72      1.03 o
   6   2   0       12.11       12.84      1.40 o
   7   2   0       29.37       32.58      1.73 o
   8   2   0        0.16        2.85      1.07 o
   9   2   0       11.23        9.43      1.55 o
   1   3   0        6.07       11.45      0.85 o
   2   3   0        1.83        1.84      0.58 o
   3   3   0        3.25        2.26      0.76 o
   4   3   0        3.77        1.23      0.68 o
   5   3   0       16.13       15.74      1.03 o
   6   3   0        1.61        1.51      1.04 o
   7   3   0        0.02        0.02      0.88 o
   8   3   0       13.08       11.69      1.53 o
   1   4   0        2.40        1.76      0.62 o
   2   4   0        1.15        1.40      1.24 o
   3   4   0        9.68        9.54      1.51 o
   4   4   0       20.60       19.68      1.86 o
   5   4   0        4.34        4.23      1.04 o
   6   4   0        9.13        9.90      1.16 o
   1   5   0        0.84        1.85      1.02 o
   2   5   0        4.70        4.24      1.38 o
 -10   1   1        2.62        2.24      1.42 o
  -9   1   1        9.59        7.21      1.21 o
  -8   1   1       46.32       44.26      1.96 o
  -7   1   1        4.64        8.14      0.86 o
  -6   1   1      109.04       99.06      1.98 o
  -5   1   1       81.50       74.64      1.53 o
  -4   1   1        0.32        5.56      0.44 o
  -3   1   1      591.61      535.80      7.92 o
  -2   1   1      116.59       92.65      1.36 o
  -1   1   1       23.78       23.15      1.11 o
   0   1   1     1584.06     1300.31     44.76 o
   1   1   1     5551.43     4665.92     61.26 o
   2   1   1      203.63      166.61      2.13 o
   3   1   1      934.06      837.28     10.29 o
   4   1   1      159.38      140.47      2.04 o
   5   1   1        4.03        5.23      0.49 o
   6   1   1       29.58       31.07      1.06 o
   7   1   1        0.10        0.26      0.60 o
   8   1   1        0.06        0.45      0.83 o
   9   1   1        4.85        5.48      1.14 o
  10   1   1        5.88        4.89      1.87 o
  -9   2   1        1.32       -1.06      1.11 o
  -8   2   1        3.17        0.72      0.99 o
  -7   2   1       58.31       53.46      1.84 o
  -6   2   1        2.12        1.57      0.67 o
  -5   2   1        1.04       -0.47      0.47 o
  -4   2   1        4.39        5.08      0.45 o
  -3   2   1       22.25       19.21      0.80 o
  -2   2   1      119.43      111.77      2.12 o
  -1   2   1       59.72       52.98      1.33 o
   1   2   1      153.21      135.27      2.36 o
   2   2   1      540.16      476.92      8.68 o
   3   2   1        7.15        8.40      0.45 o
   4   2   1        0.75        0.22      0.33 o
   5   2   1        1.46        0.53      0.46 o
   6   2   1       14.49       11.68      0.92 o
   7   2   1        1.51       -0.12      0.72 o
   8   2   1        5.21        4.66      1.20 o
   9   2   1        0.29        0.94      1.23 o
  -8   3   1        4.26        1.96      1.22 o
  -7   3   1        2.28        2.45      0.93 o
  -6   3   1        1.74        1.00      0.91 o
  -5   3   1        0.66        1.41      0.64 o
  -4   3   1       14.77       12.74      0.81 o
  -3   3   1       20.38       17.96      1.18 o
  -2   3   1      110.89      108.43      2.83 o
  -1   3   1       13.94       14.65      0.84 o
   1   3   1        2.57        3.49      0.45 o
   2   3   1       11.40        9.10      0.85 o
   3   3   1        6.05        4.60      0.95 o
   4   3   1       44.08       40.97      1.51 o
   5   3   1        2.21        1.71      0.80 o
   6   3   1       10.67       12.49      1.11 o
   7   3   1       29.28       27.00      1.63 o
   8   3   1        7.46        7.05      1.40 o
  -6   4   1        2.80        0.82      1.12 o
  -5   4   1        0.78       -0.63      0.87 o
  -4   4   1        1.62       -0.28      1.11 o
  -3   4   1        1.21       -0.95      0.95 o
  -2   4   1        2.09        0.45      0.84 o
  -1   4   1        3.56        4.08      0.68 o
   1   4   1        0.32        0.14      0.57 o
   2   4   1        0.31       -0.82      0.82 o
   3   4   1        0.70       -0.93      1.09 o
   4   4   1        0.00       -0.15      0.75 o
   5   4   1        1.99        2.03      0.79 o
   6   4   1        0.26       -0.20      0.85 o
  -2   5   1        9.87        5.44      1.38 o
  -1   5   1        0.00       -0.93      0.93 o
   1   5   1        0.03        0.05      0.98 o
   2   5   1        3.82        2.18      1.26 o
 -10   0   2        6.26       10.14      2.87 o
  -9   0   2       14.46       13.01      2.83 o
  -8   0   2       33.94       24.77      2.22 o
  -7   0   2       80.07       92.22      4.60 o
  -6   0   2      188.13      189.48      6.37 o
  -5   0   2      321.54      320.08      6.27 o
  -4   0   2      124.15      132.07      6.64 o
  -3   0   2      114.11      115.41      2.44 o
  -2   0   2     1314.27     1475.18     25.81 o
  -1   0   2     1568.82     1884.75     26.85 o
   0   0   2     1633.82     1620.39     19.89 o
   1   0   2       65.06       56.35      1.01 o
   2   0   2      490.11      468.93      6.92 o
   3   0   2     1611.84     1609.82     25.35 o
   4   0   2     1222.96     1290.15     20.54 o
   5   0   2        2.33        6.08      0.83 o
   6   0   2       37.45       39.06      1.59 o
   7   0   2        4.63        5.50      1.02 o
   8   0   2        2.96        2.14      0.99 o
   9   0   2        0.04        0.64      1.91 o
  10   0   2        3.18        1.22      2.35 o
 -10   1   2        0.49        1.22      1.33 o
  -9   1   2        0.56        1.39      0.97 o
  -8   1   2        1.68        1.64      1.44 o
  -7   1   2       45.45       42.45      2.22 o
  -6   1   2       83.87       83.38      1.90 o
  -5   1   2        3.15        3.62      0.45 o
  -4   1   2       79.12       90.64      1.67 o
  -3   1   2       11.78       11.74      1.32 o
  -2   1   2       44.43       47.26      0.74 o
  -1   1   2        5.26        6.09      0.40 o
   0   1   2     3463.43     3969.32     43.26 o
   1   1   2      258.99      289.08      3.49 o
   2   1   2       15.71       14.16      0.42 o
   3   1   2       71.49       78.30      1.25 o
   4   1   2      165.24      173.15      2.58 o
   5   1   2       46.64       43.74      1.10 o
   6   1   2       12.92       13.56      0.76 o
   7   1   2        7.16        6.23      0.93 o
   8   1   2        3.38        2.47      0.94 o
   9   1   2        1.43        0.43      0.97 o
  -9   2   2        3.89        2.99      1.35 o
  -8   2   2        0.58       -0.93      0.93 o
  -7   2   2        3.54        6.91      1.49 o
  -6   2   2        4.18        5.01      0.83 o
  -5   2   2       69.53       65.05      1.81 o
  -4   2   2        0.06        5.01      0.44 o
  -3   2   2      438.05      519.17      7.67 o
  -2   2   2      315.37      364.23      5.45 o
  -1   2   2       75.04       92.51      1.68 o
   0   2   2       13.88       17.91      1.32 o
   1   2   2     1431.08     1578.09     24.55 o
   2   2   2      388.60      420.21     15.25 o
   3   2   2       47.73       47.23      1.10 o
   4   2   2       64.09       61.15      1.24 o
   5   2   2       93.05       81.29      1.85 o
   6   2   2        2.74        2.99      0.67 o
   7   2   2       33.17       32.08      1.48 o
   8   2   2        1.18        0.89      1.01 o
   9   2   2        0.17        1.82      1.28 o
  -8   3   2        3.12        1.22      1.07 o
  -7   3   2        0.22        0.48      1.03 o
  -6   3   2        4.70        4.65      1.04 o
  -5   3   2        5.62        6.32      0.79 o
  -4   3   2       30.72       31.70      1.56 o
  -3   3   2        1.25        0.85      0.84 o
  -2   3   2       84.31      101.93      2.73 o
  -1   3   2        0.15        0.43      0.36 o
   0   3   2        7.82       13.42      0.68 o
   1   3   2       24.58       27.13      1.45 o
   2   3   2       79.28       78.33      2.39 o
   3   3   2       24.33       21.50      1.19 o
   4   3   2        0.00       -0.46      0.46 o
   5   3   2        8.22        6.06      0.86 o
   6   3   2        6.63        5.64      0.92 o
   7   3   2        0.40        2.15      1.06 o
   8   3   2        0.31       -0.10      1.14 o
  -6   4   2        0.01       -0.58      1.01 o
  -5   4   2        2.75        0.26      0.88 o
  -4   4   2        0.94        0.37      1.15 o
  -3   4   2        0.18       -0.45      0.95 o
  -2   4   2       27.96       38.43      3.39 o
  -1   4   2       65.84       84.42      2.34 o
   0   4   2        2.07        0.87      0.89 o
   1   4   2        6.18        8.58      0.96 o
   2   4   2        1.60        0.26      0.94 o
   3   4   2       14.84       14.45      1.66 o
   4   4   2        6.53        5.92      1.01 o
   5   4   2        0.21       -0.31      0.75 o
   6   4   2        2.00        2.53      1.00 o
  -2   5   2        4.64        1.10      1.29 o
  -1   5   2        0.02       -0.59      0.99 o
   1   5   2        5.64        5.96      1.47 o
   2   5   2       13.36       16.23      1.74 o
 -10   1   3        1.03        2.12      1.51 o
  -9   1   3       13.42       16.02      1.47 o
  -8   1   3       10.21       11.20      1.17 o
  -7   1   3        4.86       11.06      1.35 o
  -6   1   3        1.86        7.49      0.74 o
  -5   1   3      169.29      137.76      2.36 o
  -4   1   3      216.01      179.33      2.79 o
  -3   1   3       16.86       33.52      1.03 o
  -2   1   3      353.53      300.98      3.90 o
  -1   1   3      653.95      525.17      5.36 o
   0   1   3      972.30      866.40      9.55 o
   1   1   3      249.05      216.73      2.56 o
   2   1   3       56.19       47.72      1.52 o
   3   1   3        1.70        1.44      0.26 o
   4   1   3      433.30      412.12      5.54 o
   5   1   3      148.44      139.94      2.32 o
   6   1   3        4.00        1.85      0.51 o
   7   1   3        8.83       13.60      1.59 o
   8   1   3       11.32       10.28      1.25 o
   9   1   3        0.16        1.19      1.03 o
  -9   2   3        0.51       -0.43      1.16 o
  -8   2   3       33.54       29.88      5.38 o
  -7   2   3        1.49       -0.26      0.82 o
  -6   2   3        0.36       -0.58      0.58 o
  -5   2   3        4.29        4.14      0.62 o
  -4   2   3       57.71       53.90      1.25 o
  -3   2   3        0.61       -0.15      0.30 o
  -2   2   3        0.26       -0.31      0.31 o
  -1   2   3       11.04        9.64      0.34 o
   0   2   3      112.68      104.72      1.70 o
   1   2   3      823.77      760.62      9.47 o
   2   2   3        3.38        2.33      0.27 o
   3   2   3        1.89        2.56      0.33 o
   4   2   3        0.36       -0.16      0.35 o
   5   2   3       16.02       15.55      0.97 o
   6   2   3        0.79        0.84      0.64 o
   7   2   3        5.77        4.43      0.85 o
   8   2   3        0.15       -0.83      1.02 o
   9   2   3        6.77       10.52      1.61 o
  -8   3   3        1.67        0.94      1.22 o
  -7   3   3       12.14       10.57      1.50 o
  -6   3   3        0.03        0.67      0.88 o
  -5   3   3        0.02       -0.32      0.70 o
  -4   3   3        8.53        9.55      0.91 o
  -3   3   3        0.00        2.17      0.57 o
  -2   3   3      134.69      113.03      3.59 o
  -1   3   3      146.99      129.05      3.75 o
   0   3   3       30.80       31.51      0.97 o
   1   3   3      106.64      100.43      2.30 o
   2   3   3      309.36      280.23      4.82 o
   3   3   3       26.35       22.38      1.05 o
   4   3   3        4.93        3.57      0.69 o
   5   3   3       16.43       14.28      1.06 o
   6   3   3        0.24        0.41      0.78 o
   7   3   3        2.99        3.11      1.05 o
   8   3   3        5.45        4.55      1.36 o
  -6   4   3        0.29        0.43      1.06 o
  -5   4   3        0.62        1.08      0.92 o
  -4   4   3        1.03       -0.17      0.75 o
  -3   4   3        0.97        0.50      1.00 o
  -2   4   3        3.76        3.20      0.99 o
  -1   4   3        3.22        1.79      0.91 o
   0   4   3        0.89        0.27      0.64 o
   1   4   3        1.23        0.22      0.84 o
   2   4   3       16.69       13.81      1.58 o
   3   4   3        0.69       -0.27      1.19 o
   4   4   3        2.97        1.93      0.75 o
   5   4   3        0.00       -0.10      0.78 o
   6   4   3        0.69        1.02      0.93 o
  -2   5   3        1.80        0.83      2.08 o
  -1   5   3        1.15        1.23      2.03 o
   1   5   3       16.53       14.15      1.51 o
   2   5   3       10.04       10.81      1.57 o
 -10   0   4        0.00        0.27      2.05 o
  -9   0   4        0.88        9.07      2.55 o
  -8   0   4       55.81       53.79      2.46 o
  -7   0   4       16.20       11.96      2.14 o
  -6   0   4      349.38      361.00      8.38 o
  -5   0   4        6.24       13.66      0.99 o
  -4   0   4      328.58      407.24      7.63 o
  -3   0   4      151.71      138.64      2.86 o
  -2   0   4     1549.73     1953.55     30.36 o
  -1   0   4     1275.23     1421.53     18.66 o
   0   0   4     1108.39      976.65     12.08 o
   1   0   4      475.06      422.80      5.79 o
   2   0   4      359.53      337.85      5.67 o
   3   0   4        3.69        4.40      0.48 o
   4   0   4        4.15        3.40      0.59 o
   5   0   4       82.70       76.75      2.19 o
   6   0   4       61.73       58.45      2.39 o
   7   0   4       18.40       19.42      2.71 o
   8   0   4       23.60       27.56      2.42 o
   9   0   4       11.38        8.19      2.57 o
 -10   1   4        2.76        0.69      1.34 o
  -9   1   4        1.36        3.33      1.05 o
  -8   1   4        8.46        4.50      0.96 o
  -7   1   4      104.85      105.32      2.94 o
  -6   1   4       23.88       19.27      1.65 o
  -5   1   4       81.49       83.84      1.70 o
  -4   1   4        3.80        7.10      0.59 o
  -3   1   4      401.77      482.77      6.64 o
  -2   1   4        4.61        7.80      0.28 o
  -1   1   4       34.27       37.86      0.61 o
   0   1   4       38.14       43.99      0.61 o
   1   1   4       19.38       14.94      0.38 o
   2   1   4        0.08        0.16      0.20 o
   3   1   4       25.01       28.11      0.67 o
   4   1   4       27.11       33.98      0.93 o
   5   1   4        5.64        4.67      0.54 o
   6   1   4       15.96       15.48      0.85 o
   7   1   4        6.40        5.53      1.41 o
   8   1   4       15.14       16.16      1.44 o
   9   1   4        0.05        0.41      1.05 o
  -9   2   4        0.01        1.18      1.24 o
  -8   2   4        1.17        1.11      3.41 o
  -7   2   4       22.20       19.03      1.35 o
  -6   2   4       30.44       30.03      1.45 o
  -5   2   4       10.15       11.76      1.17 o
  -4   2   4       20.48       22.00      0.81 o
  -3   2   4       30.19       42.14      0.91 o
  -2   2   4       21.66       21.93      0.59 o
  -1   2   4      273.09      335.01      4.31 o
   0   2   4       90.78      104.63      1.81 o
   1   2   4      419.53      463.10      5.28 o
   2   2   4       36.22       40.86      0.87 o
   3   2   4       10.74       14.41      0.57 o
   4   2   4        6.95        7.66      0.66 o
   5   2   4      148.14      138.72      3.02 o
   6   2   4        3.85        2.93      0.91 o
   7   2   4       11.55       11.47      1.07 o
   8   2   4        2.91        2.82      1.54 o
  -8   3   4        0.10       -0.63      1.19 o
  -7   3   4        0.40       -1.07      1.07 o
  -6   3   4        0.76        2.83      0.99 o
  -5   3   4        0.56        1.40      0.79 o
  -4   3   4        0.48        0.81      0.54 o
  -3   3   4       16.73       16.92      1.03 o
  -2   3   4        0.87        3.70      1.55 o
  -1   3   4       87.59      108.11      3.09 o
   0   3   4        1.42        1.59      0.36 o
   1   3   4       68.79       75.27      1.73 o
   2   3   4      103.93      111.85      2.08 o
   3   3   4       97.30       94.06      1.90 o
   4   3   4        3.06        2.09      0.59 o
   5   3   4        0.29       -0.32      0.69 o
   6   3   4       10.57       10.09      1.17 o
   7   3   4        0.56        0.64      0.96 o
  -6   4   4        4.16        5.40      1.33 o
  -5   4   4        1.32        2.25      1.00 o
  -4   4   4        7.57        7.61      1.02 o
  -3   4   4        0.27       -0.35      1.06 o
  -2   4   4       61.94       71.39      4.16 o
  -1   4   4       37.77       42.50      1.55 o
   0   4   4        0.72        0.66      0.46 o
   1   4   4        0.83        0.88      0.62 o
   2   4   4      197.68      218.76      6.72 o
   3   4   4       74.55       73.98      2.54 o
   4   4   4        6.81        7.82      1.22 o
   5   4   4        1.76        0.89      0.84 o
  -2   5   4        0.03       -1.35      1.35 o
  -1   5   4        4.35        2.97      1.14 o
   0   5   4        3.89        6.02      1.23 o
   1   5   4       11.89       13.05      1.61 o
 -10   1   5        3.96        4.67      1.53 o
  -9   1   5        0.69        2.06      1.09 o
  -8   1   5        0.99        2.88      1.08 o
  -7   1   5       16.53       12.51      1.13 o
  -6   1   5        4.82        9.00      0.73 o
  -5   1   5       74.09       77.29      1.79 o
  -4   1   5        0.16       -0.22      0.29 o
  -3   1   5       89.32       65.66      1.15 o
  -2   1   5       10.11       12.88      0.39 o
  -1   1   5      278.52      254.85      2.74 o
   0   1   5     1052.97      880.20      8.57 o
   1   1   5      284.66      263.66      3.01 o
   2   1   5      458.30      394.32      4.88 o
   3   1   5       44.10       42.54      0.86 o
   4   1   5        1.23        1.67      0.38 o
   5   1   5        5.65        5.33      0.61 o
   6   1   5       47.96       45.10      1.47 o
   7   1   5        0.40        1.69      0.83 o
   8   1   5        1.22        1.78      0.98 o
   9   1   5       13.45       13.86      1.55 o
  -9   2   5        4.21        3.83      1.65 o
  -8   2   5        2.56        0.08      1.22 o
  -7   2   5        0.04       -0.77      0.77 o
  -6   2   5        7.05        6.45      1.09 o
  -5   2   5       83.90       71.48      1.87 o
  -4   2   5       56.00       53.21      1.43 o
  -3   2   5       11.27       11.62      0.48 o
  -2   2   5        3.55        3.46      0.32 o
  -1   2   5       32.33       31.28      0.60 o
   0   2   5      265.94      265.64      3.32 o
   1   2   5        1.19        0.44      0.39 o
   2   2   5       13.52       16.30      0.76 o
   3   2   5        9.96       11.64      0.65 o
   4   2   5      163.54      158.39      2.96 o
   5   2   5        3.01        3.69      0.70 o
   6   2   5        0.70       -0.34      0.63 o
   7   2   5        0.00        0.22      0.84 o
   8   2   5        1.43        1.25      1.22 o
  -8   3   5        4.01        3.51      1.37 o
  -7   3   5       11.36        9.10      1.38 o
  -6   3   5       18.42       16.18      1.95 o
  -5   3   5        4.72        5.88      0.97 o
  -4   3   5       55.52       46.22      1.54 o
  -3   3   5       25.01       22.47      0.84 o
  -2   3   5       12.95       14.45      0.66 o
  -1   3   5       79.58       76.61      1.61 o
   0   3   5       20.49       19.33      0.76 o
   1   3   5       71.39       71.97      1.49 o
   2   3   5      187.55      182.03      3.05 o
   3   3   5      123.65      122.61      2.36 o
   4   3   5        0.17       -0.33      0.55 o
   5   3   5       45.16       47.41      1.88 o
   6   3   5       23.73       24.46      1.84 o
   7   3   5        1.94        2.02      0.99 o
  -6   4   5        0.04        0.64      1.08 o
  -5   4   5        0.00       -0.65      0.92 o
  -4   4   5        0.96        0.38      0.83 o
  -3   4   5        0.01       -0.69      0.69 o
  -2   4   5        1.43        0.39      0.67 o
  -1   4   5        3.53        3.32      0.90 o
   0   4   5        0.11       -0.29      0.77 o
   1   4   5        6.81        7.63      0.90 o
   2   4   5        0.84        1.97      0.79 o
   3   4   5       18.63       16.68      1.12 o
   4   4   5        0.08        0.11      0.75 o
   5   4   5        0.32        0.84      0.85 o
  -2   5   5        0.01       -1.65      1.70 o
  -1   5   5       10.03        7.67      1.09 o
   0   5   5        1.27        0.47      0.82 o
   1   5   5        2.73        2.00      1.22 o
 -10   0   6       14.55       17.89      3.37 o
  -9   0   6       17.55       15.99      2.94 o
  -8   0   6        0.71        3.34      1.18 o
  -7   0   6       57.61       57.43      6.88 o
  -5   0   6       65.25       70.89      2.28 o
  -4   0   6       22.27       25.68      1.57 o
  -3   0   6      203.08      274.81      4.73 o
  -2   0   6       17.17       62.74      1.41 o
  -1   0   6      125.55      104.79      1.60 o
   0   0   6      250.04      225.00      3.06 o
   1   0   6     1555.13     1483.01     21.25 o
   2   0   6        0.03       -0.35      0.35 o
   3   0   6      415.09      401.99      7.68 o
   4   0   6        3.00        5.10      0.67 o
   5   0   6        0.79        2.35      0.72 o
   6   0   6       30.26       27.42      1.75 o
   7   0   6       11.51       11.21      1.37 o
   8   0   6       21.47       28.48      3.68 o
   9   0   6        3.74        3.69      2.46 o
 -10   1   6        2.26        3.91      1.48 o
  -9   1   6        0.89        0.67      1.01 o
  -8   1   6        4.76        2.33      1.98 o
  -7   1   6        1.85        2.42      0.79 o
  -6   1   6      142.74      138.73      2.73 o
  -5   1   6        4.62        5.43      0.58 o
  -4   1   6       26.45       40.94      0.94 o
  -3   1   6        6.76       11.42      0.45 o
  -2   1   6      413.14      471.44      5.42 o
  -1   1   6       49.19       53.86      0.81 o
   0   1   6      357.35      379.21      6.88 o
   1   1   6      103.15      107.60      1.44 o
   2   1   6       27.52       27.90      0.73 o
   3   1   6        0.15       -0.09      0.27 o
   4   1   6       37.32       36.28      0.96 o
   5   1   6       21.88       19.57      0.93 o
   6   1   6        0.74        1.45      0.77 o
   7   1   6        9.97       11.33      1.72 o
   8   1   6        0.02        0.46      0.96 o
   9   1   6        0.14        1.59      1.32 o
  -9   2   6        0.12        0.03      1.41 o
  -8   2   6        0.19        1.32      1.31 o
  -7   2   6       26.14       23.77      1.57 o
  -6   2   6       19.44       21.38      1.40 o
  -5   2   6       30.51       41.58      1.59 o
  -4   2   6       41.85       51.42      1.31 o
  -3   2   6      116.94      127.86      2.31 o
  -2   2   6       59.06       61.61      1.10 o
  -1   2   6      402.22      479.95      5.50 o
   0   2   6      279.51      310.83      4.10 o
   1   2   6       41.01       40.11      0.90 o
   2   2   6        9.03        9.70      0.48 o
   3   2   6      390.98      381.05      4.91 o
   4   2   6       65.11       62.89      1.83 o
   5   2   6       26.17       27.22      1.43 o
   6   2   6        8.00        8.58      0.94 o
   7   2   6       13.47       11.96      1.50 o
   8   2   6        2.16        1.98      1.29 o
  -8   3   6        2.88        2.97      1.53 o
  -7   3   6        0.62        1.45      1.10 o
  -6   3   6        0.68        1.37      0.95 o
  -5   3   6        0.01        0.50      0.81 o
  -4   3   6       34.60       42.40      1.53 o
  -3   3   6        0.11       -0.13      0.50 o
  -2   3   6       10.01       11.47      0.80 o
  -1   3   6        5.25        6.46      0.54 o
   0   3   6        4.95        4.57      0.48 o
   1   3   6       34.17       37.32      0.96 o
   2   3   6       82.39       87.96      1.83 o
   3   3   6       57.01       58.87      1.52 o
   4   3   6        8.41        6.64      0.78 o
   5   3   6        7.47        7.59      0.91 o
   6   3   6        1.25        2.29      0.99 o
   7   3   6        4.42        4.09      1.16 o
  -6   4   6        3.92        4.00      1.23 o
  -5   4   6        5.47        5.57      1.15 o
  -4   4   6        7.44       13.44      1.28 o
  -3   4   6       28.73       39.26      1.64 o
  -2   4   6        0.00        0.49      0.52 o
  -1   4   6        0.02       -0.19      0.55 o
   0   4   6       10.50       11.51      1.18 o
   1   4   6       10.07       10.48      0.88 o
   2   4   6       83.89       85.35      3.07 o
   3   4   6        0.00       -0.59      0.59 o
   4   4   6        0.04        0.50      0.79 o
   5   4   6        3.84        3.95      1.38 o
 -10   1   7        1.32       -0.21      1.29 o
  -9   1   7       12.29       12.00      1.62 o
  -8   1   7        3.38        5.54      2.65 o
  -7   1   7        0.01        2.02      0.78 o
  -6   1   7        0.41        0.03      0.56 o
  -5   1   7       72.77       66.42      1.63 o
  -4   1   7       12.14       17.92      0.62 o
  -3   1   7       55.81       49.52      0.95 o
  -2   1   7        4.04       10.81      0.40 o
  -1   1   7        0.02       10.48      0.36 o
   0   1   7      516.87      489.50      4.95 o
   1   1   7      243.93      216.38      2.74 o
   2   1   7       71.97       62.27      1.00 o
   3   1   7      136.51      133.59      2.04 o
   4   1   7      498.25      487.65      6.24 o
   5   1   7        4.08        3.08      0.61 o
   6   1   7       22.94       26.07      1.59 o
   7   1   7       13.60       14.57      1.41 o
   8   1   7        1.56        2.80      1.08 o
  -9   2   7        0.35       -1.35      1.35 o
  -8   2   7        0.01        0.41      1.32 o
  -7   2   7        1.46        2.56      0.89 o
  -6   2   7       35.04       28.56      1.46 o
  -5   2   7       88.42       77.21      2.27 o
  -4   2   7        1.02        1.10      0.46 o
  -3   2   7        3.47        2.25      0.39 o
  -2   2   7        4.33        4.04      0.40 o
  -1   2   7        9.70        9.30      0.47 o
   0   2   7        4.97        5.52      0.36 o
   1   2   7        0.40        0.84      0.30 o
   2   2   7        0.24        0.76      0.33 o
   3   2   7      243.41      230.51      3.43 o
   4   2   7       13.87       14.83      1.02 o
   5   2   7       19.16       19.89      1.16 o
   6   2   7        0.01        0.63      0.81 o
   7   2   7        3.83        5.82      1.38 o
   8   2   7        0.57       -0.12      1.18 o
  -8   3   7        0.08        1.38      1.50 o
  -7   3   7        6.32        5.63      1.30 o
  -6   3   7       30.19       25.59      1.76 o
  -5   3   7        0.01        0.31      0.86 o
  -4   3   7       39.71       39.76      1.55 o
  -3   3   7       59.10       50.65      1.70 o
  -2   3   7       44.88       39.97      1.30 o
  -1   3   7        0.00        0.59      0.44 o
   0   3   7       34.53       26.14      0.92 o
   1   3   7       15.10       16.08      0.76 o
   2   3   7       20.22       20.96      1.03 o
   3   3   7       18.58       18.73      1.01 o
   4   3   7        1.09        1.02      0.66 o
   5   3   7        1.55        1.66      0.89 o
   6   3   7       12.66       16.15      1.45 o
   7   3   7        4.36        4.93      1.37 o
  -6   4   7        0.05        0.48      1.36 o
  -5   4   7        2.78        1.95      1.04 o
  -4   4   7        4.39        2.71      0.88 o
  -3   4   7        0.62        0.36      0.72 o
  -2   4   7        0.05       -0.60      0.60 o
  -1   4   7        0.40       -0.55      0.84 o
   0   4   7        0.38        1.07      0.65 o
   1   4   7        0.49        1.11      0.69 o
   2   4   7       12.52       11.90      1.03 o
   3   4   7        0.12       -0.73      0.73 o
   4   4   7        0.91        0.22      0.85 o
   5   4   7        0.05       -0.08      0.93 o
 -10   0   8        4.52        7.22      2.83 o
  -9   0   8        4.44        6.12      2.41 o
  -8   0   8        5.29        5.12      1.72 o
  -7   0   8        0.03        2.17      1.14 o
  -6   0   8       49.71       55.99      2.69 o
  -5   0   8       29.46       40.72      1.55 o
  -4   0   8      109.58      157.03      3.45 o
  -3   0   8        2.18       11.11      0.74 o
  -2   0   8      427.09      454.78      7.50 o
  -1   0   8      186.98      174.07      2.93 o
   0   0   8      629.90      670.67      9.89 o
   1   0   8     1559.99     1570.82     24.74 o
   2   0   8        5.59        6.58      0.60 o
   3   0   8        4.53        5.16      0.61 o
   4   0   8      428.16      424.56      8.35 o
   5   0   8      515.04      528.44     11.96 o
   6   0   8       15.77       18.84      2.43 o
   7   0   8       15.83       18.56      2.05 o
   8   0   8        4.76        9.91      2.79 o
  -9   1   8        7.75        8.58      1.55 o
  -8   1   8        0.86       -0.67      0.96 o
  -7   1   8        1.88        3.33      1.00 o
  -6   1   8        5.08        3.47      0.68 o
  -5   1   8        0.35       -0.32      0.44 o
  -4   1   8        1.72        1.00      0.34 o
  -3   1   8       35.07       47.66      0.97 o
  -2   1   8       27.37       30.91      0.65 o
  -1   1   8       68.56       73.62      1.29 o
   0   1   8      108.28      119.03      1.54 o
   1   1   8      136.28      137.09      1.92 o
   2   1   8       43.11       49.38      0.92 o
   3   1   8       29.00       26.51      0.76 o
   4   1   8      190.73      192.58      3.30 o
   5   1   8       14.64       14.53      0.93 o
   6   1   8       29.10       27.74      1.67 o
   7   1   8        0.14       -0.38      0.84 o
   8   1   8        6.91        8.61      1.69 o
  -9   2   8        7.53        9.31      2.88 o
  -8   2   8       19.77       19.00      2.17 o
  -7   2   8        2.54        6.10      1.06 o
  -6   2   8        0.11        1.09      0.74 o
  -5   2   8        2.51        5.44      1.24 o
  -4   2   8       40.75       43.63      1.26 o
  -3   2   8       27.85       39.17      1.03 o
  -2   2   8       34.79       35.72      0.88 o
  -1   2   8        4.09       12.82      0.48 o
   0   2   8        1.40        1.60      0.28 o
   1   2   8       54.88       54.28      1.01 o
   2   2   8        9.52       12.35      0.62 o
   3   2   8       66.58       64.16      1.55 o
   4   2   8       11.48       12.47      0.81 o
   5   2   8        0.71        0.79      0.68 o
   6   2   8        2.73        4.83      1.06 o
   7   2   8       21.32       25.08      2.07 o
   8   2   8        2.84        2.25      1.26 o
  -8   3   8        0.53       -0.16      1.51 o
  -7   3   8        2.18        2.20      1.22 o
  -6   3   8        0.20       -0.27      0.99 o
  -5   3   8       50.01       55.89      2.33 o
  -4   3   8        5.77       10.91      1.01 o
  -3   3   8       41.69       46.59      1.64 o
  -2   3   8        0.18        0.11      0.49 o
  -1   3   8       23.69       25.88      1.04 o
   0   3   8        8.60        8.23      0.71 o
   1   3   8        0.20        0.10      0.51 o
   2   3   8        4.02        3.36      0.66 o
   3   3   8        7.89        7.28      0.82 o
   4   3   8        2.08        1.47      0.70 o
   5   3   8        0.49        0.63      0.85 o
   6   3   8        6.17        5.50      1.18 o
  -6   4   8        4.08        3.65      2.44 o
  -5   4   8        0.76        2.10      1.47 o
  -4   4   8       53.14       63.96      2.16 o
  -3   4   8       19.87       21.72      1.37 o
  -2   4   8        5.17        5.25      1.14 o
  -1   4   8        2.79        3.13      0.74 o
   0   4   8       20.78       21.76      1.21 o
   1   4   8        5.82        6.55      0.91 o
   2   4   8        4.29        6.20      0.93 o
   3   4   8        0.02       -0.24      0.80 o
   4   4   8        3.40        2.62      0.96 o
  -9   1   9        4.98        6.95      2.58 o
  -8   1   9       16.86       16.03      2.64 o
  -7   1   9        7.09        7.94      1.19 o
  -6   1   9       30.70       25.45      1.20 o
  -5   1   9       64.07       52.25      1.47 o
  -4   1   9       26.63       22.42      0.77 o
  -3   1   9       62.19       54.02      1.09 o
  -2   1   9      110.01       93.75      1.27 o
  -1   1   9      211.04      176.99      2.06 o
   0   1   9        1.00        3.79      0.32 o
   1   1   9      241.79      218.34      2.86 o
   2   1   9      215.70      209.49      2.67 o
   3   1   9       98.36       91.98      1.60 o
   4   1   9      117.50      118.76      2.10 o
   5   1   9       48.20       52.10      1.97 o
   6   1   9       17.57       16.56      1.43 o
   7   1   9       26.34       33.76      5.01 o
   8   1   9        9.76       12.00      1.72 o
  -9   2   9        0.16        0.97      1.48 o
  -8   2   9        0.35       -0.34      1.28 o
  -7   2   9        3.85        2.01      1.07 o
  -6   2   9       20.38       17.89      1.28 o
  -5   2   9        0.12        0.35      0.67 o
  -4   2   9        1.18        0.59      0.62 o
  -3   2   9       25.01       20.65      0.81 o
  -2   2   9      139.63      127.31      2.21 o
  -1   2   9        3.68        3.70      0.35 o
   0   2   9        0.17        0.20      0.28 o
   1   2   9        3.93        5.51      0.46 o
   2   2   9       57.85       54.05      1.49 o
   3   2   9       12.67       10.78      0.74 o
   4   2   9       24.37       23.93      2.02 o
   5   2   9        2.45        3.56      0.83 o
   6   2   9       11.58       14.35      1.63 o
   7   2   9        8.75        9.79      1.65 o
  -7   3   9        0.26        0.20      1.15 o
  -6   3   9        0.19        0.05      0.97 o
  -5   3   9        1.24        0.74      0.92 o
  -4   3   9        8.59       10.69      1.12 o
  -3   3   9       29.24       29.19      1.38 o
  -2   3   9       11.63        7.54      0.85 o
  -1   3   9        0.11        0.78      0.72 o
   0   3   9       13.01       15.94      1.24 o
   1   3   9       22.41       24.59      1.12 o
   2   3   9       15.16       14.26      0.97 o
   3   3   9       16.11       18.66      1.14 o
   4   3   9        4.69        3.45      0.96 o
   5   3   9        4.45        3.53      1.04 o
   6   3   9        0.35        0.68      1.06 o
  -5   4   9        3.72        2.57      1.20 o
  -4   4   9        2.58        1.42      0.93 o
  -3   4   9        5.88        4.32      1.24 o
  -2   4   9        0.24       -0.67      0.67 o
  -1   4   9        1.19        0.57      0.72 o
   0   4   9        0.12        1.35      0.73 o
   1   4   9        0.02        0.52      0.92 o
   2   4   9        0.07        1.11      0.81 o
   3   4   9        0.01        0.19      0.83 o
   4   4   9        0.00       -0.69      0.93 o
  -9   0  10        5.19        4.47      2.53 o
  -8   0  10       20.02       22.97      2.86 o
  -7   0  10       45.93       46.05      4.55 o
  -6   0  10        4.60       14.65      1.60 o
  -5   0  10      100.16      107.91      2.80 o
  -4   0  10       49.46       52.74      1.72 o
  -3   0  10       25.26       38.47      1.65 o
  -2   0  10        1.65        6.04      0.72 o
  -1   0  10      262.06      275.20      4.48 o
   0   0  10        4.67        7.93      0.67 o
   1   0  10        0.29        0.47      0.45 o
   2   0  10       55.00       44.82      1.67 o
   3   0  10        6.73        8.51      0.79 o
   4   0  10      512.32      513.21     10.06 o
   5   0  10       45.59       55.83      2.50 o
   6   0  10       11.12       13.58      2.79 o
   7   0  10        1.01        3.56      2.12 o
   8   0  10       33.64       48.61      5.09 o
  -9   1  10        0.01        0.72      1.65 o
  -8   1  10        7.86        8.10      1.37 o
  -7   1  10        0.37        0.21      0.90 o
  -6   1  10       10.72        9.11      1.09 o
  -5   1  10        0.42        0.46      0.49 o
  -4   1  10        0.34        0.38      0.38 o
  -3   1  10        0.01        1.91      0.39 o
  -2   1  10       51.99       55.96      1.03 o
  -1   1  10       10.32        9.97      0.61 o
   0   1  10       19.04       19.82      0.63 o
   1   1  10       79.96       81.46      1.40 o
   2   1  10        5.66        4.12      0.42 o
   3   1  10       16.66       15.67      0.74 o
   4   1  10        9.11       10.21      0.74 o
   5   1  10      124.33      134.66      3.03 o
   6   1  10        0.12        0.11      0.87 o
   7   1  10        0.61        1.17      1.03 o
   8   1  10        0.47       -0.06      1.53 o
  -8   2  10        6.21        5.92      3.18 o
  -7   2  10        0.01        0.01      1.01 o
  -6   2  10        0.08        2.96      0.89 o
  -5   2  10       33.88       38.75      1.66 o
  -4   2  10       20.02       20.33      1.75 o
  -3   2  10       36.95       45.16      1.91 o
  -2   2  10       16.10       19.32      0.95 o
  -1   2  10       60.04       59.61      1.19 o
   0   2  10       40.56       41.27      1.05 o
   1   2  10       80.25       76.59      1.66 o
   2   2  10      170.85      167.00      3.17 o
   3   2  10       24.61       25.22      1.14 o
   4   2  10        1.01        2.11      0.73 o
   5   2  10       33.96       34.10      2.62 o
   6   2  10       18.93       18.79      1.88 o
   7   2  10        0.02       -0.89      1.23 o
  -7   3  10        0.01       -0.65      1.08 o
  -6   3  10        0.62       -0.25      1.05 o
  -5   3  10        2.64        2.90      1.05 o
  -4   3  10       49.39       55.21      2.03 o
  -3   3  10        3.45        2.49      0.80 o
  -2   3  10        0.68        0.87      0.69 o
  -1   3  10       15.81       14.91      0.94 o
   0   3  10        8.39        8.04      0.91 o
   1   3  10       12.08       12.67      0.95 o
   2   3  10        0.09       -0.60      0.60 o
   3   3  10        7.16        6.51      1.00 o
   4   3  10        0.45        0.21      0.85 o
   5   3  10        1.15        1.11      1.06 o
   6   3  10        0.14        1.76      1.33 o
  -5   4  10        8.09        7.20      1.38 o
  -4   4  10        3.04        3.84      1.00 o
  -3   4  10        6.56        6.14      1.00 o
  -2   4  10        2.16        1.26      0.81 o
  -1   4  10        0.50        0.31      0.78 o
   0   4  10        9.10        8.35      1.02 o
   1   4  10        0.40       -0.32      0.79 o
   2   4  10        1.67        1.67      1.10 o
   3   4  10        3.47        3.67      1.08 o
  -9   1  11        4.15        7.41      1.59 o
  -8   1  11        5.27        5.31      1.29 o
  -7   1  11       13.26       10.22      1.35 o
  -6   1  11        0.03        2.43      0.83 o
  -5   1  11       20.39       18.81      1.06 o
  -4   1  11       94.24       77.22      1.83 o
  -3   1  11        0.15        5.90      0.56 o
  -2   1  11      105.23      112.80      1.67 o
  -1   1  11       50.80       48.44      0.95 o
   0   1  11       78.47       64.48      1.23 o
   1   1  11        5.48        8.60      0.57 o
   2   1  11       38.90       32.88      0.98 o
   3   1  11       33.18       33.39      1.32 o
   4   1  11        0.43       -0.54      0.54 o
   5   1  11       98.50      106.67      2.68 o
   6   1  11        2.59        2.27      1.01 o
   7   1  11        5.13        8.00      1.57 o
  -8   2  11        0.00       -0.44      1.37 o
  -7   2  11        0.14       -0.57      1.18 o
  -6   2  11        0.24        0.66      0.99 o
  -5   2  11        0.04        0.30      0.73 o
  -4   2  11       15.13       12.09      1.02 o
  -3   2  11      110.20      100.29      2.85 o
  -2   2  11        0.19        0.17      0.53 o
  -1   2  11        6.21        6.80      0.61 o
   0   2  11        0.06        0.02      0.49 o
   1   2  11        0.07        0.19      0.48 o
   2   2  11        4.31        5.59      0.93 o
   3   2  11        9.15        9.13      0.92 o
   4   2  11        0.20        0.21      0.69 o
   5   2  11        9.41        8.64      1.23 o
   6   2  11       26.11       29.57      2.24 o
   7   2  11        1.71        3.37      2.84 o
  -7   3  11        5.77        6.51      1.53 o
  -6   3  11        3.83        2.87      1.17 o
  -5   3  11        0.93        1.72      1.05 o
  -4   3  11        0.01        0.09      0.82 o
  -3   3  11       13.97       10.98      1.53 o
  -2   3  11        9.49        7.81      0.99 o
  -1   3  11        2.91        2.32      0.72 o
   0   3  11        1.73        2.27      0.70 o
   1   3  11        0.16        0.15      0.64 o
   2   3  11       24.53       25.34      1.53 o
   3   3  11       26.90       27.44      1.67 o
   4   3  11        0.46        0.29      0.96 o
   5   3  11        1.63        0.77      1.05 o
  -4   4  11        4.14        4.37      1.08 o
  -3   4  11        0.13        0.38      0.93 o
  -2   4  11        0.22       -0.82      0.82 o
  -1   4  11        0.11       -0.22      1.13 o
   0   4  11        4.41        3.11      0.94 o
   1   4  11        0.73        1.50      0.89 o
   2   4  11        0.99        1.88      1.15 o
   3   4  11        0.50        0.07      0.99 o
  -9   0  12       17.53       17.85      3.36 o
  -8   0  12        7.93        8.52      1.69 o
  -7   0  12       35.19       35.82      2.53 o
  -6   0  12        7.42        6.87      1.30 o
  -5   0  12       28.61       27.02      2.02 o
  -4   0  12       36.17       41.43      2.02 o
  -3   0  12       90.85       97.01      5.62 o
  -2   0  12      197.86      224.02      6.52 o
  -1   0  12      370.74      384.29      6.16 o
   0   0  12       46.26       43.55      1.86 o
   1   0  12       55.28       54.37      1.67 o
   2   0  12       54.37       46.65      1.58 o
   3   0  12       39.72       37.44      1.69 o
   4   0  12        8.61        8.77      1.28 o
   5   0  12       11.16       10.67      1.98 o
   6   0  12       22.42       20.98      1.94 o
   7   0  12        0.21       -1.36      1.95 o
  -9   1  12        1.01       -1.23      1.23 o
  -8   1  12        0.45        0.82      1.09 o
  -7   1  12       11.26        8.16      1.30 o
  -6   1  12        1.90        2.05      0.97 o
  -5   1  12       13.13       10.62      0.90 o
  -4   1  12        1.34        1.18      0.58 o
  -3   1  12       84.88       89.91      3.75 o
  -2   1  12      104.28       97.01      1.73 o
  -1   1  12       51.28       49.51      1.51 o
   0   1  12        9.29        9.18      0.62 o
   1   1  12        5.17        3.90      0.54 o
   2   1  12       25.70       23.63      1.05 o
   3   1  12        0.23        0.04      0.48 o
   4   1  12       28.32       28.47      1.35 o
   5   1  12        0.66       -0.19      0.77 o
   6   1  12        3.02        3.07      1.60 o
   7   1  12        0.11       -0.58      1.21 o
  -8   2  12        0.97        2.07      1.88 o
  -7   2  12        6.96       13.01      1.91 o
  -6   2  12       25.95       29.28      1.95 o
  -5   2  12        0.00        2.51      1.13 o
  -4   2  12        0.06        0.82      0.85 o
  -3   2  12        2.65        3.97      0.82 o
  -2   2  12       28.50       28.09      1.28 o
  -1   2  12        2.56        4.63      0.74 o
   0   2  12       16.22       18.74      1.09 o
   1   2  12        6.65        6.35      0.83 o
   2   2  12        8.60       10.75      1.12 o
   3   2  12        6.40        9.01      1.26 o
   4   2  12        3.56        4.43      1.02 o
   5   2  12       18.38       21.38      1.94 o
   6   2  12       22.95       23.53      2.09 o
  -7   3  12        2.40        0.96      1.52 o
  -6   3  12        0.02       -0.14      1.09 o
  -5   3  12        1.59        1.22      1.08 o
  -4   3  12        1.66        2.74      0.93 o
  -3   3  12        4.50        3.21      0.91 o
  -2   3  12        0.79       -0.75      0.75 o
  -1   3  12        1.71        2.51      0.75 o
   0   3  12        5.98        5.76      0.83 o
   1   3  12        5.06        4.64      0.96 o
   2   3  12       15.41       14.94      1.62 o
   3   3  12        0.44        0.75      0.89 o
   4   3  12        7.80        7.47      1.77 o
   5   3  12        0.14        0.31      1.07 o
  -4   4  12        4.02        5.98      1.19 o
  -3   4  12        4.74        5.50      1.09 o
  -2   4  12        1.59        2.16      1.00 o
  -1   4  12        1.22        0.90      0.87 o
   0   4  12        6.79        7.28      1.10 o
   1   4  12        3.76        2.60      1.03 o
   2   4  12        6.57        5.53      1.42 o
  -8   1  13        0.88        1.35      1.21 o
  -7   1  13       15.01       14.30      1.60 o
  -6   1  13       22.54       17.27      1.90 o
  -5   1  13        1.53        3.11      0.73 o
  -4   1  13        7.15        7.98      0.83 o
  -3   1  13        3.54        2.71      0.61 o
  -2   1  13        5.80       11.58      0.73 o
  -1   1  13       25.20       32.03      1.01 o
   0   1  13       68.49       67.03      1.45 o
   1   1  13        2.93        4.25      0.67 o
   2   1  13        3.72        3.67      0.59 o
   3   1  13       28.92       28.49      1.11 o
   4   1  13        3.53        3.20      0.88 o
   5   1  13        2.41        2.65      1.05 o
   6   1  13        0.06        1.34      1.18 o
  -8   2  13        2.04        3.74      1.72 o
  -7   2  13        0.07       -0.12      1.28 o
  -6   2  13        0.18        0.38      1.02 o
  -5   2  13        0.69        0.93      0.95 o
  -4   2  13       32.28       28.40      1.79 o
  -3   2  13        0.06        0.47      0.73 o
  -2   2  13        5.86        7.63      0.87 o
  -1   2  13        0.17       -0.58      0.58 o
   0   2  13       36.07       31.49      1.43 o
   1   2  13        1.63        0.85      0.69 o
   2   2  13        2.84        2.34      0.78 o
   3   2  13        0.14       -0.70      0.70 o
   4   2  13        7.68        9.45      1.28 o
   5   2  13       21.65       22.06      2.68 o
   6   2  13        2.06        3.78      1.58 o
  -6   3  13        3.09        5.52      1.40 o
  -5   3  13        3.91        3.61      1.19 o
  -4   3  13        3.28        4.17      1.04 o
  -3   3  13       29.26       25.68      1.54 o
  -2   3  13        7.23        6.57      1.05 o
  -1   3  13        0.59        1.41      0.85 o
   0   3  13        6.96        7.81      1.38 o
   1   3  13       18.16       16.32      1.53 o
   2   3  13        3.44        1.67      1.20 o
   3   3  13       16.45       18.88      1.54 o
   4   3  13        5.31        6.28      1.41 o
  -3   4  13        0.07        0.31      1.22 o
  -2   4  13        0.03       -0.65      0.94 o
  -1   4  13        1.00        0.11      0.97 o
   0   4  13        0.53        1.98      1.06 o
  -8   0  14        9.62       14.73      3.11 o
  -7   0  14        1.77        3.93      1.48 o
  -6   0  14       14.01       19.56      2.28 o
  -5   0  14       38.96       42.85      2.50 o
  -4   0  14        2.59        5.90      1.38 o
  -3   0  14       13.28       13.66      2.19 o
  -2   0  14      144.60      128.99      3.29 o
  -1   0  14       35.26       40.49      2.69 o
   0   0  14        0.52        0.90      0.64 o
   1   0  14       16.59       17.33      1.11 o
   2   0  14       24.62       24.23      2.30 o
   3   0  14       17.11       18.01      1.57 o
   4   0  14       17.25       13.23      1.51 o
   5   0  14        1.32        2.60      1.24 o
   6   0  14        0.11        3.47      2.33 o
  -8   1  14        1.69        1.88      1.30 o
  -7   1  14        0.27       -0.13      1.04 o
  -6   1  14        7.53        6.60      1.33 o
  -5   1  14        6.85        5.30      1.08 o
  -4   1  14        1.56        1.26      0.90 o
  -3   1  14       29.91       25.57      1.24 o
  -2   1  14       53.76       56.93      1.55 o
  -1   1  14      119.84      121.81      2.28 o
   0   1  14        0.22       -0.20      0.51 o
   1   1  14        8.98        8.10      0.75 o
   2   1  14        1.58        0.73      0.54 o
   3   1  14       13.94       13.58      1.04 o
   4   1  14        0.21       -0.05      0.77 o
   5   1  14        0.71       -0.14      0.99 o
   6   1  14        0.11       -0.99      1.15 o
  -7   2  14        2.37        3.08      1.54 o
  -6   2  14       19.48       22.35      2.25 o
  -5   2  14        0.36        3.38      1.09 o
  -4   2  14        3.31        6.26      1.19 o
  -3   2  14       29.28       32.62      2.19 o
  -2   2  14       38.39       35.68      1.56 o
  -1   2  14        1.03        3.44      0.93 o
   0   2  14       31.71       35.56      2.07 o
   1   2  14       30.66       30.23      1.49 o
   2   2  14       16.53       15.39      1.20 o
   3   2  14       11.41       11.67      1.28 o
   4   2  14       25.83       30.49      2.18 o
   5   2  14        0.00       -0.78      1.16 o
  -6   3  14        2.66        3.60      1.39 o
  -5   3  14        0.56        0.20      1.15 o
  -4   3  14        1.10        0.90      1.12 o
  -3   3  14        1.84        1.44      0.98 o
  -2   3  14        0.10       -0.77      0.85 o
  -1   3  14        0.16       -0.72      0.86 o
   0   3  14        0.05       -0.13      0.86 o
   1   3  14        0.04        0.97      0.95 o
   2   3  14        0.14       -0.22      0.92 o
   3   3  14        4.94        6.17      1.26 o
  -8   1  15       12.10       11.53      2.13 o
  -7   1  15        0.47        1.46      1.20 o
  -6   1  15       13.85       10.41      1.46 o
  -5   1  15       15.55       13.69      1.42 o
  -4   1  15        6.66       10.05      1.33 o
  -3   1  15        5.56        7.26      0.82 o
  -2   1  15        1.07        0.70      0.57 o
  -1   1  15        2.80        6.05      0.68 o
   0   1  15       10.35        9.29      0.76 o
   1   1  15        3.91        5.29      0.69 o
   2   1  15       13.42       11.91      0.98 o
   3   1  15        2.31        1.87      0.83 o
   4   1  15       23.01       31.07      2.11 o
   5   1  15       18.20       23.47      2.04 o
  -7   2  15        0.02        0.57      1.48 o
  -6   2  15        0.87        0.51      1.31 o
  -5   2  15        0.53        0.05      0.96 o
  -4   2  15        1.15        0.74      1.59 o
  -3   2  15        0.27       -0.82      0.82 o
  -2   2  15        0.39       -0.13      0.76 o
  -1   2  15       41.38       38.44      1.74 o
   0   2  15       25.54       23.31      1.82 o
   1   2  15        7.01        4.82      1.09 o
   2   2  15        0.37       -0.80      0.80 o
   3   2  15        0.10        1.81      0.98 o
   4   2  15        1.29        0.57      1.30 o
  -5   3  15        7.17        7.84      1.79 o
  -4   3  15        0.03        1.66      1.14 o
  -3   3  15        5.69        6.79      1.18 o
  -2   3  15       14.64       15.08      1.42 o
  -1   3  15        5.36        3.14      1.38 o
   0   3  15       15.11       15.89      1.46 o
   1   3  15       16.70       17.87      1.54 o
   2   3  15        1.38        1.31      1.07 o
   3   3  15        0.09       -0.89      1.08 o
  -8   0  16        2.04        4.93      2.70 o
  -7   0  16        5.19        8.72      2.64 o
  -6   0  16        8.68        9.01      1.65 o
  -5   0  16       50.23       44.03      8.64 o
  -4   0  16        4.38        5.24      1.38 o
  -3   0  16        5.03        9.42      3.02 o
  -2   0  16       35.51       38.65      2.11 o
  -1   0  16       72.35       70.95      3.56 o
   0   0  16        0.29        2.30      1.01 o
   1   0  16        3.66        3.19      1.14 o
   2   0  16        8.73        9.79      1.36 o
   3   0  16       25.60       20.12      1.80 o
   4   0  16        3.32        2.77      1.24 o
   5   0  16       34.31       47.47      4.95 o
  -7   1  16        1.08        2.47      1.29 o
  -6   1  16        0.07        0.75      1.10 o
  -5   1  16        5.29        4.72      1.17 o
  -4   1  16        2.30        2.48      1.02 o
  -3   1  16        1.25        2.44      0.81 o
  -2   1  16       28.77       25.86      1.18 o
  -1   1  16        0.08       -0.49      0.58 o
   0   1  16        0.68        0.07      0.60 o
   1   1  16        0.10       -0.57      0.57 o
   2   1  16       19.26       19.04      1.32 o
   3   1  16        0.65        0.44      0.85 o
   4   1  16        7.06        8.38      1.52 o
   5   1  16        0.82       -0.16      1.23 o
  -6   2  16        0.36       -0.16      1.38 o
  -5   2  16        1.48        3.93      1.59 o
  -4   2  16       14.04       13.37      1.58 o
  -3   2  16        0.15        0.53      0.94 o
  -2   2  16        4.79        5.40      1.00 o
  -1   2  16        1.84        3.49      0.96 o
   0   2  16        0.72        1.94      0.99 o
   1   2  16        1.43        1.18      1.18 o
   2   2  16        4.51        5.36      1.22 o
   3   2  16        2.45        3.57      1.60 o
   4   2  16        4.18        4.26      1.40 o
  -4   3  16        4.60        4.67      1.45 o
  -3   3  16        0.84        1.85      1.08 o
  -2   3  16        0.53        0.50      1.03 o
  -1   3  16        0.53       -0.01      1.00 o
   0   3  16       17.40       14.79      1.64 o
   1   3  16        0.55        1.62      1.33 o
   2   3  16        2.13        1.55      1.37 o
  -7   1  17       12.34       11.01      1.72 o
  -6   1  17        1.79        2.37      1.19 o
  -5   1  17        6.59        2.77      1.14 o
  -4   1  17       16.75       15.62      3.00 o
  -3   1  17        4.95        8.22      1.65 o
  -2   1  17        0.03        2.79      0.82 o
  -1   1  17       42.03       40.86      1.47 o
   0   1  17       16.97       15.62      1.25 o
   1   1  17        1.89        3.35      0.88 o
   2   1  17        1.58        2.87      1.38 o
   3   1  17        3.82        3.65      1.26 o
   4   1  17        0.07        2.23      1.27 o
  -6   2  17        2.30        1.93      1.62 o
  -5   2  17        0.11       -1.00      1.32 o
  -4   2  17        0.39        0.76      1.34 o
  -3   2  17        0.03        0.63      1.03 o
  -2   2  17       13.11       14.16      1.41 o
  -1   2  17       16.04       14.89      1.48 o
   0   2  17        2.25        2.54      1.07 o
   1   2  17        0.43       -0.43      1.16 o
   2   2  17        1.95        1.49      1.35 o
   3   2  17        5.97        3.39      1.96 o
  -3   3  17        0.08        1.55      1.15 o
  -2   3  17        1.82        2.80      1.18 o
  -1   3  17        0.08        0.18      1.06 o
   0   3  17        4.10        4.56      1.29 o
  -6   0  18       15.67       14.07      2.96 o
  -5   0  18        0.22        0.24      1.27 o
  -4   0  18        2.04        1.55      1.28 o
  -3   0  18       11.72       13.01      1.87 o
  -2   0  18        0.00        1.32      1.34 o
  -1   0  18        8.51        7.40      1.35 o
   0   0  18       29.21       26.93      2.03 o
   1   0  18        1.57        2.12      1.13 o
   2   0  18       16.48       16.26      2.34 o
   3   0  18        5.75        4.58      2.19 o
   4   0  18        0.62        2.38      2.07 o
  -6   1  18        0.47        0.72      1.19 o
  -5   1  18        2.66        0.63      1.16 o
  -4   1  18        2.90        3.44      1.25 o
  -3   1  18        3.30        2.82      1.05 o
  -2   1  18        0.60        1.88      1.06 o
  -1   1  18        0.29        0.09      0.96 o
   0   1  18        0.04       -0.27      1.09 o
   1   1  18        1.56        0.78      0.99 o
   2   1  18        0.43        0.78      1.03 o
   3   1  18        0.22       -0.58      1.29 o
  -5   2  18        2.64        1.99      1.56 o
  -4   2  18       21.32       21.26      2.38 o
  -3   2  18        0.77       -0.27      1.37 o
  -2   2  18        0.35        0.64      1.11 o
  -1   2  18        1.69        2.94      1.14 o
   0   2  18       15.36       15.37      1.56 o
   1   2  18        0.05       -0.25      1.19 o
   2   2  18        5.71        6.83      1.55 o
  -5   1  19        2.31        1.62      1.55 o
  -4   1  19        7.90        5.76      1.75 o
  -3   1  19       10.14        5.06      1.68 o
  -2   1  19        0.27       -0.31      1.22 o
  -1   1  19        7.19        8.92      1.82 o
   0   1  19        6.38        2.97      1.58 o
   1   1  19        8.10        8.74      1.81 o
   2   1  19        3.69        5.09      1.65 o
  -3   2  19        0.48        1.52      1.53 o
  -2   2  19        1.06        2.16      1.36 o
  -1   2  19        0.37        1.32      1.61 o
   0   2  19        0.16        2.57      2.44 o
  -5   0  20       23.83       19.80      3.45 o
  -4   0  20        3.01        1.32      1.54 o
  -3   0  20       39.01       36.61      2.95 o
  -2   0  20        2.74        5.69      2.46 o
  -1   0  20       15.26       15.16      2.08 o
   0   0  20        9.32        8.69      1.87 o
   1   0  20        2.21        1.51      1.46 o
  -4   1  20        5.46        6.76      1.91 o
  -3   1  20        0.22        2.32      2.22 o
  -2   1  20        7.07        7.05      1.91 o
  -1   1  20        0.08       -1.91      1.91 o
   0   1  20        1.42        1.61      1.50 o
   1   1  20        0.46       -0.03      1.41 o
 
